# Supplementary material for: Comparative Study of Temporal Changes in Pigments and Optical Properties in Sepals of Helleborus odorus and H. niger from Prebloom to Seed Production
Source: Plants (Basel). 2021 Dec 31;11(1):119. doi: 10.3390/plants11010119 (PMC8747330; doi:10.3390/plants11010119)
Supplement: Supplementary file 1 [file plants-11-00119-s001.zip]

Archive with 1 entries (1 files):
- plants-1527794-supplementary.pdf
